# Supplementary material for: omnideconv: a unifying framework for using and benchmarking single-cell-informed deconvolution of bulk RNA-seq data
Source: Genome Biol. 2026 Jan 26;27:6. doi: 10.1186/s13059-026-03955-w (PMC12837286; doi:10.1186/s13059-026-03955-w)
Supplement: Supplementary file 2 — Additional file 2: All supplementary tables for this study. [file 13059_2026_3955_MOESM2_ESM.xlsx]

## Sheet: Table S1
Table S1
List of all real and simulated bulk RNA-seq datasets used in this benchmarking study.
name	tissue	organism	type of ground truth	n _samples	ground truth cell types	reference	Accession Number
Finotello	blood	human	FACS	9	NK cells, B cells, Tregs, mDC, Monocytes, Neutrophils, T cells CD8, T cells CD4 conv, Other	https://doi.org/10.1186/s13073-019-0638-6	GSE107572
Hoek	blood	human	FACS	8	T cells, Monocytes, B cells, mDC, NK cells	https://doi.org/10.1371/journal.pone.0118528	GSE64655
Hoek_purified	blood	human	purified populations	48	B cells, mDC, Monocytes, Neutrophils, NK cells, T cells	https://doi.org/10.1371/journal.pone.0118528	GSE64655
Linsley_purified	blood	human	purified populations	114	B cells, Monocytes, Neutrophils, NK cells, T cells CD4, T cells CD8	https://doi.org/10.1371/journal.pone.0109760	GSE60424
Altman	blood	human	CBC	322	Basophils, Eosinophils, Lymphocytes, Monocytes, Neutrophils	https://doi.org/10.1038/s41590-019-0347-8	GSE115823
Morandini	blood	human	FACS	159	Monocytes, Granulocytes, Lymphocytes, B cells, NK cells, T cells, T cells CD4, T cells CD8	https://doi.org/10.1007/s11357-023-00986-0	GSE193142
Vanderbilt	lung cancer	human	IHC	8	T cells CD4, T cells CD8	https://doi.org/10.1186/s13073-019-0638-6
Chen	spleen, lymph nodes, bone marrow, pbmc	mouse	FACS	12	Monocytes, B cells, T cells CD8, T cells CD4 conv	https://doi.org/10.1038/srep40508	E-MTAB-6458
Petitprez	peritoneum, spleen, blood, tumor	mouse	FACS	14	T cells, T cells CD8, B cells, Tregs, NK cells, B cells germinal, Basophils, MAST cells, Macrophages, Eosinophils, Neutrophils, Monocytes, B derived cells, Monocytes/Macrophages, NK/T cells, Granulocytes	https://doi.org/10.1186/s13073-020-00783-w	E-MTAB-9271
Finotello-Sim	blood	human	pseudobulk (Hao, match FACS fractions)	90	Monocytes, T cells CD4 conv, T cells CD8, NK cells, B cells, Tregs, mDC
Hoek-Sim	blood	human	pseudobulk (Hao, match FACS fractions)	80	T cells, Monocytes, B cells, mDC, NK cells
Morandini-Sim	blood	human	pseudobulk (Hao, match FACS fractions)	780	Monocytes, B cells, NK cells, T cells CD4, T cells CD8
Altman-Sim	blood	human	pseudobulk (Hao, match FACS fractions)	1610	Lymphocytes, Monocytes, Neutrophils
Chen-Sim	spleen, lymph nodes, bone marrow, pbmc	mouse	pseudobulk (Tabula Muris, match FACS fractions)	120	B cells, T cells CD8, T cells CD4 conv
Petitprez-Sim	peritoneum, spleen, blood, tumor	mouse	pseudobulk (Tabula Muris, match FACS fractions)	140	B cells, NK cells, Tregs, T cells CD8, Macrophages
spillover-Sim	blood	human	pseudobulk (Hao, pure)	550	B cells, mDC, pDC, T cells CD4, T cells CD8, Treg, Monocytes, NK cells, ILC, platelets, Plasma cells
mRNAbias-Sim-blood	blood	human	pseudobulk (7 blood single-cell datasets, random)	700	B cells, mDC, pDC, T cells CD4, T cells CD8, Treg, Monocytes, NK cells, ILC, platelets, Plasma cells, Neutrophils, Erythrocytes
mRNAbias-Sim-Allen	brain	human	pseudobulk (Allen, random)	100	Astro, Endo, Excit, Inhib, Micro, Oligo, OPC
unknown-Sim	lung cancer	human	pseudobulk (Lambrechts, weighted)	450	B cells, T cells CD4, stromal cells, Macrophages, Tumor cells
resolution-Sim-Lambrechts	lung cancer and breast cancer	human	pseudobulk (Lambrechts, mirrorDB)	50	B cells, Macrophages alveolar, Macrophages, Monocytes classical, Monocytes non-classical, cDC1, cDC2, pDCs, T cells CD8 activated, T cells CD8 naive, T cells, D8 effector memory, T cells NK-like, T cells CD8 terminally exhausted, T cells CD4 non-regs, Tregs, NK cells
resolution-Sim-Wu	lung cancer and breast cancer	human	pseudobulk (Wu, mirrorDB)	50	B cells memory, B cells naive, CAFs MSC iCAF-like, CAFs myCAF-like, Macrophages, Monocytes, DCs, T cells CD8, T cells CD4, NK cells, NK T cells
resolution-Sim-Allen	brain	human	pseudobulk (Allen, mirrorDB)	50	Astro, Endo, L2/3 IT, L5 ET, L5 IT, L5/6 NP, L6 CT, L6 IT, L6 IT Car3, L6b, Lamp5, Micro-PVM, Oligo, OPC, Pvalb, Sncg, Sst Chodl, Vip, VLMC
ref-Sim-Lambrechts	lung cancer	human	pseudobulk (Lambrechts, mirrorDB)	50	B cells, NK cells, CD4 T cells, CD8 T cells, Tregs, Monocytes, Plasma cells
ref-Sim-Maynard	lung cancer	human	pseudobulk (Maynard, mirrorDB)	50	B cells, NK cells, CD4 T cells, CD8 T cells, Tregs, Monocytes, Plasma cells

## Sheet: Table S2
Table S2
list of all single-cell datasets used in this study.
name	tissue	condition	organism	n_cells	n_samples	assay	cell types	reference	Accession
Hao	blood	healthy	human	147391	8	10x 3' v3	T cells CD4 conv, T cells CD8, ILC, Monocytes, NK cells, Plasma cells, Platelets, Tregs, mDC, B cells, pDC	https://doi.org/10.1016/j.cell.2021.04.048	GSE164378
BioResource	blood	healthy	human	101020	29	10x 3'	T cells CD4 conv, T cells CD8, ILC, Monocytes, NK cells, Plasma cells, Platelets, Tregs, mDC, B cells, pDC	https://doi.org/10.1038/s41591-021-01329-2	E-MTAB-10026
Wu	breast	cancer	human	88571	26	10x 3' and 5' v2	B cells memory, B cells naive, CAFs MSC iCAF-like, CAFs myCAF-like, Macrophages, Monocytes, DCs, T cells CD8, T cells CD4, NK cells, NK T cells	https://doi.org/10.1038/s41588-021-00911-1	GSE176078
Allen	brain	post-mortem	human	76553	2	SNARE-Seq2	Astro, Endo, L2/3 IT, L5 ET, L5 IT, L5/6 NP, L6 CT, L6 IT, L6 IT Car3, L6b, Lamp5, Micro-PVM, Oligo, OPC, Pvalb, Sncg, Sst, Sst Chodl, Vip, VLMC	https://doi.org/10.1038/s41586-021-03465-8	https://brain-map.org/our-research/cell-types-taxonomies/cell-types-database-rna-seq-data/human-m1-10x
TabulaSapiens	blood	healthy	human	71057	9	10x 3' v3	T cells CD4 conv, T cells CD8, ILC, Monocytes, NK cells, Plasma cells, Platelets, Tregs, mDC, B cells, pDC, Erythrocytes, Neutrophils	https://doi.org/10.1126/science.abl4896	(accessed via CELLxGENE: https://cellxgene.cziscience.com/collections/e5f58829-1a66-40b5-a624-9046778e74f5)
Lambrechts	lung	cancer	human	64135	8	10x 3' v1 and v2	Macrophages, T cells CD4 conv, Stromal cells, Tregs, Monocytes, NK cells, Tumor cells, mDCs, Mast cells, T cells CD8, Plasma cells, B cells, Epithelial cells, pDCs, Endothelial cells, Neutrophils	https://doi.org/10.1038/s41591-018-0096-5	E-MTAB-6149, E-MTAB-6653 (accessed via LuCA: https://cellxgene.cziscience.com/collections/edb893ee-4066-4128-9aec-5eb2b03f8287)
SchulteSchrepping	blood	healthy	human	41378	21	10x 3' v2	T cells CD4 conv, T cells CD8, ILC, Monocytes, NK cells, Plasma cells, Platelets, Tregs, mDC, B cells, pDC	https://doi.org/10.1016/j.isci.2021.103115	EGAS00001004571 (accessed via CELLxGENE: https://cellxgene.cziscience.com/collections/b9fc3d70-5a72-4479-a046-c2cc1ab19efc )
Arunachalam	blood	healthy	human	24019	5	10x 3' v3	T cells CD4 conv, T cells CD8, ILC, Monocytes, NK cells, Plasma cells, Platelets, Tregs, mDC, B cells, pDC	https://doi.org/10.1016/j.isci.2021.103115	GSE155673 (accessed via CELLxGENE: https://cellxgene.cziscience.com/collections/b9fc3d70-5a72-4479-a046-c2cc1ab19efc)
Heimlich	blood	healthy	human	18930	7	10x 3' v3	T cells CD4 conv, T cells CD8, Monocytes, NK cells, Platelets, Tregs, mDC, B cells, pDC	https://doi.org/10.1182/bloodadvances.2023011445	https://osf.io/rac5w/overview (accessed via CELLxGENE: https://cellxgene.cziscience.com/collections/0aab20b3-c30c-4606-bd2e-d20dae739c45)
DominguezConde	blood	healthy	human	18766	2	10x 3' v3	T cells CD4 conv, T cells CD8, ILC, Monocytes, NK cells, Plasma cells, Platelets, Tregs, mDC, B cells, pDC	https://doi.org/10.1126/science.abl5197	E-MTAB-11536 (accessed via CELLxGENE: https://cellxgene.cziscience.com/collections/62ef75e4-cbea-454e-a0ce-998ec40223d3)
Maynard	lung	cancer	human	17546	29	Smart-Seq2	Monocytes, Macrophages, Endothelial cells, Mast cells, B cells, T cells CD8, T cells CD4 conv, Epithelial cell, Tumor cells, mDC, NK cells, Neutrophils, Tregs, Plasma cells, Stromal cells, pDC	https://doi.org/10.1016/j.cell.2020.07.017	PRJNA591860 (accessed via LuCA: https://cellxgene.cziscience.com/collections/edb893ee-4066-4128-9aec-5eb2b03f8287)
Lee	blood	healthy	human	15512	4	10x 3' v3	T cells CD4 conv, T cells CD8, ILC, Monocytes, NK cells, Plasma cells, Platelets, Tregs, mDC, B cells, pDC, Erythrocytes	https://doi.org/10.1126/sciimmunol.abd1554	GSE149689 (accessed via CELLxGENE: https://cellxgene.cziscience.com/collections/4f889ffc-d4bc-4748-905b-8eb9db47a2ed)
TabulaMuris	spleen	healthy	mouse	9083	2	Smart-Seq2	B cells, NK cells, Tregs, T cells CD8, Macrophages, T cells CD4 conv, mDC	https://doi.org/10.1038/s41586-018-0590-4	10.6084/m9.figshare.5821263.v3

## Sheet: Table S3
Table S3
Cell type annotations for the Lambrechts, Wu and Allen datasets across the different resolution levels. For the Lambrechts dataset, the “fine” and “medium” levels were obtained with the dataset, while the “coarse” level was manually included. For the Wu dataset both the “fine” and “coarse” levels were included with the dataset, (‘celltype_major’ and ‘celltype_minor’). For the Allen dataset, only …
Fine annotation	Normal annotation	Coarse annotation	Dataset
B cells	B cells	B cells	Lambrechts
Macrophages alveolar	Macrophages	Macrophages-Monocytes	Lambrechts
Macrophages	Macrophages	Macrophages-Monocytes	Lambrechts
Monocytes classical	Monocytes	Macrophages-Monocytes	Lambrechts
Monocytes non-classical	Monocytes	Macrophages-Monocytes	Lambrechts
cDC1	mDCs	mDCs	Lambrechts
cDC2	mDCs	mDCs	Lambrechts
pDCs	pDCs	pDCs	Lambrechts
T cells CD8 activated	T cells CD8	T and NK cells	Lambrechts
T cells CD8 naive	T cells CD8	T and NK cells	Lambrechts
T cells CD8 effector memory	T cells CD8	T and NK cells	Lambrechts
T cells NK-like	T cells CD8	T and NK cells	Lambrechts
T cells CD8 terminally exhausted	T cells CD8	T and NK cells	Lambrechts
T cells CD4 non-regs	T cells CD4	T and NK cells	Lambrechts
Tregs	T cells CD4	T and NK cells	Lambrechts
NK cells	NK cells	T and NK cells	Lambrechts
B cells memory	-	B cells	Wu
B cells naive	-	B cells	Wu
CAFs MSC iCAF-like	-	CAFs	Wu
CAFs myCAF-like	-	CAFs	Wu
Macrophages	-	Myeloid	Wu
Monocytes	-	Myeloid	Wu
DCs	-	Myeloid	Wu
T cells CD8	-	T cells	Wu
T cells CD4	-	T cells	Wu
NK cells	-	T cells	Wu
NK T cells	-	T cells	Wu
Astro	-	Astro	Allen
Endo	-	Endo (endothelial cells)	Allen
L2/3 IT	-	Excit (excitatory neurons)	Allen
L5 ET	-	Excit (excitatory neurons)	Allen
L5 IT	-	Excit (excitatory neurons)	Allen
L5/6 NP	-	Excit (excitatory neurons)	Allen
L6 CT	-	Excit (excitatory neurons)	Allen
L6 IT	-	Excit (excitatory neurons)	Allen
L6 IT Car3	-	Excit (excitatory neurons)	Allen
L6b	-	Excit (excitatory neurons)	Allen
Lamp5	-	Inhib (Inhibitory neurons)	Allen
Micro-PVM	-	Micro (Microglia)	Allen
Oligo	-	Oligo (Oligodendrocytes)	Allen
OPC	-	OPC (Oligodendrocyte progenitor cells)	Allen
Pvalb	-	Inhib (Inhibitory neurons)	Allen
Sncg	-	Inhib (Inhibitory neurons)	Allen
Sst		Inhib (Inhibitory neurons)	Allen
Sst Chodl	-	Inhib (Inhibitory neurons)	Allen
Vip	-	Inhib (Inhibitory neurons)	Allen
VLMC	-	Endo (endothelial cells)	Allen
